# Supplementary material for: A pachyderm perfume: odour encodes identity and group membership in African elephants
Source: Sci Rep. 2022 Oct 6;12:16768. doi: 10.1038/s41598-022-20920-2 (PMC9537315; doi:10.1038/s41598-022-20920-2)
Supplement: Supplementary file 1 — Supplementary Information 1. [file 41598_2022_20920_MOESM1_ESM.xlsx]

## Sheet: Sampled Population
Table S1: Details of the translocated African elephant sample population.
Age	Sex	Herd	Genotyped Individual	Temporal	Buccal	Genital	Complete	No genetic samples		n=113
30+	f	A	M1	M1	M1	M1	1	16
9	f	A	M2	M2	M2	M2	1	33
6	f	A	M3	M3	M3	M3	1	60
11	f	A	M4	M4	M4	M4	1	63
3	m	A	M5	M5	M5	M5	1	100
7	f	a	M6	M6	M6	M6	1	116
5	f	A	M7	M7	M7	M7	1	118
30+	f	A	M8	M8	M8	M8	1
11	f	a	M9	M9	M9	M9	1
30+	f	a	M10	M10	M10	M10	1
30+	f	a	M11	M11	M11	M11	1
10	f	a	M12	M12	M12	M12	1
8	m	E	M13	M13	M13	M13	1
3	m	a	M14	M14	M14	M14	1
6	m	D	M15	M15	M15	M15	1
1	f	D	M17	M17	M17	M17	1
1	f	e	M18	na	M18	M18	0
30+	f	B	M19	M19	M19	M19	1
11	f	C	M20	M20	M20	M20	1
30+	f	B	M21	M21	M21	M21	1
30+	F	B	M22	M22	M22	M22	1
9	f	D	M23	M23	M23	M23	1
6	f	B	M24	M24	M24	M24	1
8	M	B	M25	M25	M25	M25	1
3	f	B	M26	M26	M26	M26	1
7	f	B	M27	M27	M27	M27	1
5	m	D	M28	M28	M28	na	0
4	f	B	M29	M29	M29	M29	1
15	f	D	M30	M30	M30	M30	1
3	m	C	M31	M31	M31	M31	1
30+	f	C	M32	M32	M32	M32	1
3	m	D	M34	M34	M34	M34	1
30+	f	E	M35	M35	M35	M35	1
3	m	B	M36	na	na	na	0
11	f	B	M37	na	na	na	0
30+	f	G	M38	M38	M38	M38	1
30	f	D	M39	M39	M39	M39	1
35	f	C	M40	M40	M40	M40	1
1	m	C	M41	M41	M41	M41	1
4	m	C	M42	M42	M42	M42	1
6	m	C	M43	M43	M43	M43	1
9	m	E	M44	M44	M44	M44	1
3	m	E	M45	M45	M45	M45	1
4	m	E	M46	M46	M46	M46	1
8	f	E	M47	M47	M47	M47	1
9	m	H	M48	M48	M48	M48	1
28	f	G	M49	M49	M49	M49	1
35+	f	H	M50	M50	M50	M50	1
4	m	K	M51	M51	M51	M51	1
30+	f	e	M52	M52	M52	M52	1
30+	f	G	M53	M53	M53	M53	1
5	m	G	M54	M54	M54	M54	1
1	m	K	M55	M55	M55	M55	1
28	f	E	M56	M56	M56	M56	1
4	m	G	M57	M57	M57	M57	1
4	f	E	M58	M58	M58	M58	1
30+	f	E	M59	M59	M59	M59	1
1	m	H	M61	M61	M61	M61	1
1	m	G	M62	na	M62	M62	0
13	f	H	M64	M64	M64	M65	1
35+	f	O	M65	M65	M65	M65	1
5	f	G	M66	M66	M66	M66	1
1	m	G	M67	na	M67	M67	0
30+	f	G	M68	M68	M68	M68	1
30	f	G	M69	M69	M69	M69	1
1	f	L	M70	M70	M70	M70	1
30+	f	H	M71	M71	M71	M71	1
8	m	H	M72	M72	M72	M72	1
17	m	H	M73	M73	M73	M73	1
40+	f	M	M74	M74	M74	M74	1
6	m	H	M75	M75	M75	M75	1
6	f	L	M76	M76	M76	M76	1
2	m	M	M77	M77	M77	M77	1
10	f	Q	M78	M78	M78	M78	1
30+	f	H	M79	M79	M79	M79	1
5	f	K	M80	M80	M80	M80	1
30+	f	Q	M81	M81	M81	M81	1
28	f	O	M82	M82	M82	M82	1
5	m	I	M83	M83	M83	M83	1
30+	f	I	M84	M84	M84	M84	1
6	f	I	M85	M85	M85	M85	1
1	m	I	M86	na	M86	M86	0
40+	f	K	M87	M87	M87	M87	1
4	m	O	M88	M88	M88	M88	1
8	f	K	M89	M89	M89	M89	1
28	f	I	M90	M90	M90	M90	1
6	m	M	M91	M91	M91	M91	1
30+	f	Q	M92	M92	M92	M92	1
1	f	G	M93	na	M93	M93	0
7	f	M	M94	M94	M94	M94	1
3	m	M	M95	M95	M95	M95	1
8	m	M	M96	M96	M96	M96	1
6	m	H	M97	M97	M97	M97	1
15	f	K	M98	M98	M98	M98	1
3	m	P	M99	M99	M99	M99	1
28	f	M	M101	M101	M101	M101	1
10	f	L	M102	M102	M102	M102	1
40+	f	L	M103	M103	M103	M103	1
28	f	M	M104	M104	M104	M104	1
3	f	Q	M105	M105	M105	M105	1
8	f	O	M106	M106	M106	M106	1
30+	f	K	M107	M107	M107	M107	0
30+	f	Q	M108	M108	M108	M108	1
1	m	P	M109	M109	M109	M109	1
8	m	P	M110	M110	M111	M110	1
11	f	P	M111	M111	M111	M111	1
35+	f	P	M112	M112	M112	M112	1
3	f	P	M113	M113	M113	M113	1
30+	f	P	M114	M114	M114	M114	1
5	f	Q	M115	M115	M116	M115	1
9	f	P	M117	M117	M117	M117	1
15	f	P	M119	M119	M119	M119	1
1	f	Q	M120	na	M121	M120	0
